# Supplementary material for: Simultaneous LC-ESI-MS/MS Quantification of Levosimendan and Its Metabolites for Therapeutic Drug Monitoring of Cardiac Surgery Patients
Source: Pharmaceutics. 2022 Jul 12;14(7):1454. doi: 10.3390/pharmaceutics14071454 (PMC9319272; doi:10.3390/pharmaceutics14071454)
Supplement: Supplementary file 1 [file pharmaceutics-14-01454-s001.zip]

Archive with 1 entries (1 files):
- pharmaceutics-1786190-supplementary.pdf
